# Supplementary material for: Directionality in Aesthetic Judgments and Performance Evaluation: Sport Judges and Laypeople Compared
Source: Front Psychol. 2017 Dec 5;8:2109. doi: 10.3389/fpsyg.2017.02109 (PMC5723409; doi:10.3389/fpsyg.2017.02109)
Supplement: SUPPLEMENTARY MATERIAL S3 — Combined raw dataset for Experiments 1 and 2. [file Supplementary_Material_S3.XLSX]

## Sheet: Raw Dataset
Raw Dataset		Experiment 1 (picture pairs) -->
																																										Top or bottom picture of a picture pair selected? -->
		Left-to-right or right-to-left picture selected? -->																																								1 = top picture selected
		0 = picture content has right-to-left orientation																																								2 = bottom picture selected
		1 = picture content has left-to-right orientation
group	subject	E1_MotDir_1	E1_MotDir_2	E1_MotDir_3	E1_MotDir_4	E1_MotDir_5	E1_MotDir_6	E1_MotDir_7	E1_MotDir_8	E1_MotDir_9	E1_MotDir_10	E1_MotDir_11	E1_MotDir_12	E1_MotDir_13	E1_MotDir_14	E1_MotDir_15	E1_MotDir_16	E1_MotDir_17	E1_MotDir_18	E1_MotDir_19	E1_MotDir_20	E1_MotDir_21	E1_MotDir_22	E1_MotDir_23	E1_MotDir_24	E1_MotDir_25	E1_MotDir_26	E1_MotDir_27	E1_MotDir_28	E1_MotDir_29	E1_MotDir_30	E1_MotDir_31	E1_MotDir_32	E1_MotDir_33	E1_MotDir_34	E1_MotDir_35	E1_MotDir_36	E1_MotDir_37	E1_MotDir_38	E1_MotDir_39	E1_MotDir_40	E1_PicSel_1	E1_PicSel_2	E1_PicSel_3	E1_PicSel_4	E1_PicSel_5	E1_PicSel_6	E1_PicSel_7	E1_PicSel_8
judges	k1	1	1	1	1	1	0	0	1	1	0	1	1	0	1	0	1	0	0	1	0	1	1	1	1	1	0	1	1	1	1	1	1	1	0	1	1	1	1	0	0	2	1	2	2	1	1	2	1
judges	k2	1	0	1	0	0	0	0	1	0	1	0	1	0	0	1	0	0	0	1	1	1	1	0	1	0	1	0	1	1	1	0	1	1	0	1	0	1	1	0	1	1	1	1	2	1	2	1	2
judges	k3	1	1	0	0	1	1	0	0	0	1	0	1	0	1	0	1	1	0	1	1	0	0	0	0	0	1	0	0	0	0	0	0	0	0	0	1	0	0	1	0	2	1	1	1	1	2	2	2
judges	k4	0	1	1	0	0	0	1	1	0	0	0	1	1	0	1	0	0	0	0	1	1	1	0	0	1	0	1	0	0	1	0	1	1	0	1	1	0	0	1	1	2	2	1	2	1	2	2	2
judges	k5	0	1	0	0	0	0	1	0	0	0	0	0	0	1	1	0	0	1	0	0	0	0	0	0	0	1	1	0	1	0	1	1	1	1	1	0	1	1	1	0	1	1	1	1	2	1	1	2
judges	k6	1	1	1	0	0	1	0	0	1	0	0	1	1	1	1	1	1	0	0	0	1	1	0	1	1	1	0	1	1	1	0	0	1	0	0	1	0	0	0	1	1	2	1	2	1	1	1	1
judges	k7	1	1	0	1	1	1	1	1	1	1	1	1	1	1	0	1	0	1	1	1	0	1	0	1	1	0	0	1	1	1	1	1	1	1	1	1	1	1	0	1	2	1	1	2	1	2	1	1
judges	k8	1	1	0	1	0	1	0	0	1	0	1	1	1	1	1	0	1	0	0	1	0	1	1	0	0	1	0	1	1	1	0	1	1	0	0	1	0	1	1	1	1	2	2	1	1	1	1	1
judges	k9	1	0	1	0	0	1	1	1	0	1	0	1	0	0	0	0	0	0	0	1	0	0	0	1	0	1	1	0	1	1	0	0	0	0	1	0	1	0	0	0	2	2	2	1	2	2	1	1
judges	k10	0	0	0	0	1	0	0	0	0	0	0	0	0	0	1	0	0	1	1	1	0	0	1	0	1	1	0	0	1	0	0	1	1	0	0	0	0	0	1	0	2	1	2	2	2	2	1	1
judges	k11	1	1	1	1	0	0	0	1	1	0	1	1	1	0	1	0	0	0	0	0	1	0	1	1	0	0	1	0	1	1	1	0	1	0	1	1	1	1	1	0	2	1	2	2	2	1	2	1
judges	k12	1	0	1	0	1	0	0	0	0	1	0	1	1	1	1	1	0	0	0	1	0	1	0	1	0	1	1	1	0	1	1	1	1	1	1	1	1	0	1	1	1	1	1	2	2	2	1	1
judges	k13	0	1	0	1	1	1	0	1	0	0	0	0	0	1	0	1	1	1	1	1	0	0	0	0	0	0	1	1	1	0	0	1	0	0	1	0	0	0	1	0	1	1	1	2	1	2	2	1
judges	k14	1	0	0	0	1	0	0	0	1	1	0	1	1	1	1	0	1	1	0	1	1	1	1	0	1	0	1	0	1	1	0	0	1	0	1	0	1	1	0	1	1	1	2	2	2	2	1	1
judges	k15	1	1	0	0	1	0	0	1	1	0	0	1	1	1	0	1	1	1	1	0	0	0	1	1	1	1	0	0	1	0	1	1	0	1	0	0	0	1	1	0	2	1	1	1	1	1	2	1
judges	k16	1	1	0	1	1	1	0	0	0	1	1	1	1	0	1	0	0	1	1	1	0	1	1	1	1	0	0	0	0	1	0	0	1	0	0	1	0	1	1	1	1	2	2	1	2	1	1	1
judges	k17	1	0	1	1	0	1	0	0	0	1	1	1	1	0	1	0	0	0	0	1	1	1	0	0	1	1	1	0	0	1	0	0	0	0	1	1	0	0	1	1	2	2	2	2	2	2	2	2
judges	k18	0	0	0	0	1	0	0	0	0	0	0	0	0	0	0	1	0	0	0	0	0	1	0	0	1	0	1	0	0	1	0	0	0	0	0	1	0	0	1	0	2	1	2	2	2	2	1	1
judges	k19	1	1	1	1	1	1	1	1	0	1	0	1	1	1	0	0	1	1	1	1	0	1	1	1	1	1	0	0	1	0	0	1	1	1	1	1	1	1	1	1	2	1	2	2	1	2	1	1
judges	k20	0	0	0	0	0	0	1	0	0	0	0	0	0	0	1	0	0	0	0	0	0	0	0	0	0	0	1	0	0	1	1	0	1	1	1	0	0	0	0	1	2	1	2	2	1	2	2	1
judges	k21	1	1	0	1	1	0	0	0	1	1	0	0	0	0	0	1	1	1	0	0	1	1	0	0	1	0	0	0	0	1	0	1	1	1	1	1	0	0	0	0	2	1	1	2	1	1	2	2
judges	k22	1	0	0	0	0	0	1	1	0	0	1	0	0	1	0	1	1	1	1	1	1	0	0	0	0	1	0	1	0	1	0	0	1	1	1	1	1	0	1	1	1	1	2	2	1	2	2	2
judges	k23	0	1	0	0	0	1	0	0	1	0	0	0	0	0	0	0	0	0	0	0	0	0	1	1	0	0	0	0	0	0	1	0	0	0	1	0	0	0	0	0	1	1	1	1	2	2	2	2
judges	k24	0	0	0	1	0	1	0	1	1	0	1	0	1	0	1	1	0	1	1	0	0	0	1	1	0	1	0	0	0	0	1	0	1	0	0	1	0	0	1	1	2	1	2	1	1	1	1	2
judges	k25	1	1	1	1	0	0	1	1	1	1	0	1	0	1	1	1	1	0	1	1	1	0	1	0	1	1	1	1	1	0	1	1	1	1	1	1	1	1	1	1	1	2	1	1	1	2	2	2
judges	k26	0	1	0	0	0	0	0	1	1	0	0	1	1	1	0	0	0	1	1	0	0	1	0	1	0	0	1	1	0	0	0	1	1	1	0	0	0	0	0	0	1	1	1	1	2	1	2	1
judges	k27	1	0	1	1	0	1	1	1	0	0	1	1	1	1	1	0	0	0	1	1	0	1	1	0	0	0	1	0	0	0	0	1	1	0	0	0	0	0	0	0	1	1	1	1	1	1	2	2
judges	k28	1	1	0	0	0	1	0	1	1	1	1	0	1	1	0	0	0	1	0	1	1	0	0	1	0	0	1	0	0	1	0	1	1	0	0	1	0	1	1	1	2	1	1	1	2	2	2	1
judges	k29	1	1	1	0	1	0	1	1	0	1	1	0	1	1	1	1	1	1	1	1	1	1	1	1	1	1	1	1	1	0	1	1	1	1	1	1	1	1	1	1	1	2	1	2	2	2	2	2
judges	k30	0	1	0	0	1	0	1	1	1	0	0	0	1	0	1	1	1	0	1	0	0	0	0	1	1	0	1	0	0	1	1	1	0	0	1	0	1	0	0	0	1	1	1	1	1	1	1	1
judges	k31	1	1	1	1	0	1	1	0	0	1	0	1	1	1	0	0	0	0	1	1	0	0	1	0	0	0	0	0	0	1	0	0	1	1	0	1	0	1	1	1	1	2	1	1	1	1	2	1
judges	k32	1	0	0	0	1	1	1	1	0	0	1	0	0	1	0	1	1	0	0	0	0	0	0	1	0	0	1	1	1	0	0	0	0	0	0	0	1	1	0	1	2	2	1	1	1	2	1	1
judges	k33	1	0	1	0	1	1	0	1	0	0	1	1	1	1	1	0	0	1	0	1	1	1	1	0	1	1	1	0	0	1	0	1	0	1	0	1	0	0	1	1	1	1	1	2	2	1	1	2
judges	k34	1	1	1	0	0	1	1	0	1	0	1	1	1	1	0	1	1	0	0	1	0	0	0	1	1	1	0	1	0	0	0	0	0	0	1	0	0	1	0	0	2	1	2	1	2	2	1	2
judges	k35	1	1	0	1	1	1	1	1	0	0	0	1	0	1	0	1	0	0	0	0	1	0	1	1	1	1	1	1	1	1	1	1	1	1	0	1	0	1	1	1	1	2	2	1	2	1	2	2
judges	k36	0	0	0	1	1	0	1	0	1	0	0	0	0	1	0	1	1	1	1	0	0	0	1	0	1	1	0	0	1	0	1	1	0	1	1	0	1	1	1	0	1	2	1	2	1	1	1	2
judges	k37	0	1	1	0	1	1	1	1	0	0	1	0	1	0	0	1	0	1	0	0	1	0	0	0	0	0	0	1	0	1	0	0	1	0	0	1	0	0	0	1	2	2	1	2	2	1	2	2
judges	k38	0	1	1	1	1	0	1	1	1	1	1	0	1	0	1	0	1	0	0	1	1	1	0	1	0	1	1	1	1	1	1	0	0	0	1	0	0	1	1	0	1	1	2	2	1	1	1	1
judges	k39	0	1	0	1	1	1	0	0	0	1	0	1	1	1	1	1	0	0	1	1	1	0	0	0	1	0	1	0	1	0	0	1	1	0	1	1	1	0	0	1	2	2	2	1	2	1	1	1
judges	k40	0	0	0	1	0	0	1	1	1	1	1	0	0	1	0	1	0	0	1	0	1	0	0	0	0	1	1	0	0	0	1	1	0	0	1	1	0	0	1	1	1	2	1	2	2	1	1	1
judges	k41	0	0	0	0	0	0	0	0	0	0	0	0	0	0	1	0	0	0	0	0	0	0	0	0	0	0	0	0	0	1	0	0	0	0	0	0	0	0	0	1	2	1	2	2	1	2	1	1
judges	k42	0	1	1	0	1	1	1	0	0	1	1	1	0	0	0	0	1	1	1	1	0	0	0	1	1	1	0	1	1	1	1	0	1	1	1	0	1	0	0	1	1	1	2	1	1	2	1	2
judges	k43	1	0	0	1	0	1	1	1	0	1	1	1	1	1	1	0	1	1	1	0	1	1	0	1	0	1	1	1	0	1	1	0	1	0	1	1	1	1	1	0	1	1	2	1	1	1	2	2
judges	k44	0	1	1	0	1	0	1	1	0	0	1	0	1	1	0	0	1	1	1	0	1	0	1	1	0	0	0	0	1	0	0	1	1	0	1	0	0	0	1	1	1	1	2	1	1	1	1	1
judges	k45	1	1	1	0	1	1	0	0	1	0	0	1	1	0	1	1	1	1	1	1	1	1	1	1	0	0	1	1	1	1	0	1	1	0	1	1	0	1	1	0	1	2	1	2	2	1	1	1
judges	k46	0	1	1	0	1	1	0	0	0	0	0	0	0	1	0	0	1	1	1	0	0	0	1	0	0	1	1	1	0	0	0	1	1	1	1	0	1	0	1	1	1	1	2	1	1	2	2	2
judges	k47	1	1	1	1	1	1	1	1	0	1	1	1	1	0	1	1	0	0	1	0	1	1	0	1	1	0	0	0	1	1	0	1	1	1	1	1	0	1	1	1	1	2	1	1	2	1	2	2
judges	k48	1	1	1	1	1	0	1	1	1	0	0	1	0	1	1	1	1	1	1	1	0	1	0	1	1	1	1	0	1	1	1	0	1	1	1	0	1	1	1	1	2	1	2	2	1	1	1	1
laypeople	n1	0	1	1	0	1	0	1	0	0	1	1	0	1	0	0	1	1	0	1	0	0	1	1	0	0	0	0	1	0	1	0	0	0	0	0	1	1	1	1	1	1	1	2	1	1	1	1	2
laypeople	n2	1	0	1	0	1	0	1	1	1	0	1	0	1	1	1	1	1	0	1	1	1	1	0	0	1	0	0	1	1	1	1	1	1	0	1	0	0	1	1	1	1	1	1	2	2	2	2	2
laypeople	n3	0	0	0	0	0	0	0	0	0	0	0	0	0	0	0	0	0	0	0	0	0	0	1	0	0	0	0	0	0	0	0	0	1	0	0	0	1	0	0	0	1	2	1	1	2	1	2	2
laypeople	n4	0	0	1	0	0	1	0	0	0	0	0	0	0	0	0	0	0	0	0	0	0	0	1	0	1	1	0	0	0	1	0	1	1	0	1	0	0	0	0	1	2	1	1	2	1	1	1	1
laypeople	n5	0	1	0	0	1	0	1	1	1	0	1	1	1	1	1	1	1	1	1	1	1	1	1	1	0	1	1	1	1	0	1	1	1	1	1	0	1	1	1	0	1	1	1	1	1	1	1	1
laypeople	n6	1	1	1	1	1	1	1	1	1	1	1	1	1	1	1	1	1	1	1	1	1	1	1	1	1	1	1	1	1	1	1	1	1	1	1	1	1	1	1	1	1	2	1	1	2	1	2	2
laypeople	n7	1	1	1	1	1	0	0	1	0	0	1	1	1	1	0	1	0	1	1	1	1	0	1	1	1	1	0	1	1	1	1	1	1	0	1	1	1	1	1	1	2	1	2	2	1	1	2	1
laypeople	n8	1	1	1	1	1	1	1	1	1	0	1	1	1	1	1	1	1	1	1	1	1	1	1	1	1	1	1	0	1	1	1	1	1	1	1	0	1	1	1	1	1	2	1	1	2	1	2	2
laypeople	n9	0	0	1	0	0	0	0	0	1	1	0	1	1	1	0	0	0	0	0	1	0	0	0	0	1	1	0	0	0	0	1	1	1	1	0	0	1	1	0	1	1	2	2	1	2	1	2	2
laypeople	n10	1	1	1	1	0	1	1	1	1	1	1	1	1	1	1	1	1	1	1	1	1	1	1	1	1	1	1	1	1	1	1	1	1	1	1	1	1	1	1	1	1	2	1	1	1	1	2	2
laypeople	n11	1	0	0	1	1	1	0	0	1	1	1	1	1	0	0	1	1	1	1	0	1	1	1	1	1	1	1	1	0	1	1	0	0	1	0	0	1	0	0	1	2	2	1	2	1	2	2	2
laypeople	n12	1	1	0	0	0	0	0	1	1	0	1	0	0	1	1	1	1	1	1	1	0	1	1	1	0	1	1	1	1	0	0	0	1	0	1	0	1	1	1	1	1	2	2	2	1	2	1	2
laypeople	n13	1	1	1	1	0	1	1	1	1	1	1	1	1	1	1	1	1	1	1	1	1	1	1	1	1	1	1	1	1	1	1	1	1	1	1	1	1	1	1	1	2	1	2	2	2	2	1	1
laypeople	n14	0	0	0	0	0	0	0	0	1	0	0	1	0	0	0	0	0	1	1	1	0	0	1	0	1	1	0	0	0	1	1	0	1	0	0	0	0	0	1	1	2	1	2	2	1	2	1	1
laypeople	n15	1	0	1	1	0	0	1	0	0	1	0	0	0	0	0	0	0	0	0	0	0	0	0	0	0	1	0	0	0	0	1	0	0	1	0	1	1	0	0	0	2	2	2	2	2	1	1	2
laypeople	n16	1	0	0	0	0	0	0	1	1	1	1	1	1	0	0	0	0	0	0	1	0	1	0	0	0	1	1	0	0	1	1	1	1	0	0	0	1	0	1	1	1	1	2	2	1	2	1	2
laypeople	n17	1	1	1	1	1	1	1	0	1	0	1	1	1	1	1	1	1	1	1	1	1	1	1	1	1	1	0	1	1	1	1	1	0	1	1	1	1	1	0	1	2	1	2	2	1	2	1	2
laypeople	n18	1	0	1	1	0	1	1	0	0	1	0	1	1	0	1	0	1	0	0	1	1	1	1	0	1	0	1	1	0	0	1	0	1	0	1	1	1	1	1	0	1	1	1	1	1	1	2	1
laypeople	n19	0	1	0	1	0	1	1	1	1	1	0	0	0	1	0	1	1	1	1	0	1	0	1	1	0	1	1	1	1	0	1	1	0	1	0	0	1	1	0	0	1	1	1	2	2	2	1	1
laypeople	n20	1	1	1	1	0	1	1	1	1	1	1	0	1	1	1	1	1	1	1	1	0	1	1	0	1	1	0	0	1	1	0	1	1	1	1	1	0	1	1	1	1	2	1	1	1	1	2	2
laypeople	n21	0	1	0	1	1	1	1	1	0	0	1	1	1	1	1	1	1	1	1	1	0	0	1	1	1	1	0	1	1	1	1	1	1	1	1	1	1	0	0	0	1	1	1	2	1	2	1	1
laypeople	n22	1	0	0	0	1	0	0	0	0	0	0	0	0	0	0	0	0	0	0	0	0	1	1	1	1	0	0	0	0	1	0	0	0	0	0	0	0	0	0	1	1	1	2	2	2	2	1	1
laypeople	n23	1	1	1	1	1	1	1	1	1	1	1	1	1	1	1	1	1	1	1	1	1	0	1	1	1	1	1	1	1	1	1	1	1	1	1	1	1	1	1	1	2	1	2	2	1	2	1	1
laypeople	n24	1	0	1	1	1	1	1	1	0	1	1	1	0	1	1	1	1	1	1	0	1	1	1	0	1	1	1	1	1	1	0	1	0	1	1	1	1	0	1	1	1	1	1	1	2	1	2	2
laypeople	n25	1	1	1	1	1	1	1	1	1	1	1	0	1	1	1	1	1	1	1	1	1	1	1	1	1	1	1	1	1	1	1	1	1	1	1	1	1	1	1	1	1	2	1	1	2	1	2	2
laypeople	n26	1	0	1	0	0	1	0	0	0	1	1	0	0	0	0	0	0	1	1	0	1	0	0	1	0	0	1	0	1	1	1	0	1	1	0	1	0	1	0	1	2	2	2	1	2	2	2	2
laypeople	n27	1	1	1	1	1	1	1	1	0	1	1	1	1	1	1	1	1	1	1	0	1	1	1	1	1	1	1	1	0	1	0	1	1	1	1	1	1	1	1	1	1	2	1	1	2	1	2	2
laypeople	n28	0	0	1	1	1	0	0	1	1	1	1	1	0	1	1	1	0	1	1	0	1	1	1	1	1	1	0	1	1	1	1	1	1	1	0	1	1	1	1	1	1	2	2	2	1	1	2	1
laypeople	n29	0	1	0	1	0	0	0	0	1	0	0	0	0	1	1	0	0	0	1	1	1	0	1	0	0	1	0	1	1	1	1	0	0	1	1	1	0	1	0	0	2	2	2	1	1	2	1	1
laypeople	n30	0	0	0	0	0	0	0	0	0	0	0	0	0	0	0	0	0	0	0	1	1	0	0	0	0	1	0	0	0	0	0	0	1	1	0	0	1	1	1	1	1	2	1	1	2	1	2	2
laypeople	n31	1	1	1	1	1	1	1	1	0	1	1	1	1	1	1	1	0	1	0	1	1	1	1	1	1	1	1	0	0	1	1	1	1	1	1	0	1	0	1	1	1	2	1	1	2	1	2	2
laypeople	n32	0	1	1	1	1	1	1	0	1	0	1	0	0	1	0	0	0	1	1	0	1	0	1	1	0	1	1	1	0	0	1	1	1	0	1	0	1	0	1	1	1	1	2	2	1	2	1	2
laypeople	n33	0	0	0	1	0	0	1	0	0	0	1	1	1	0	0	0	0	0	1	0	0	0	0	1	0	0	0	1	0	1	1	1	0	1	1	0	1	0	0	1	2	1	2	1	1	2	2	1
laypeople	n34	1	1	1	1	0	1	1	1	1	0	0	1	1	1	1	1	1	1	1	0	1	1	1	1	1	1	0	1	1	1	1	0	0	1	0	1	1	1	0	1	2	1	2	2	2	2	1	1
laypeople	n35	1	0	1	1	0	1	0	1	1	1	1	0	1	0	1	0	0	1	0	1	1	1	0	0	1	1	0	0	0	0	1	0	1	0	1	1	0	0	0	1	1	1	1	1	1	1	1	2
laypeople	n36	0	1	0	0	1	0	0	1	1	0	0	0	0	0	0	0	1	0	1	0	1	0	0	0	0	0	0	1	0	0	0	1	0	0	1	0	1	1	0	0	1	1	1	1	1	1	2	1
laypeople	n37	1	0	0	0	1	1	0	0	0	0	0	0	0	1	0	0	0	0	0	1	1	0	0	1	0	1	1	0	0	0	1	1	0	1	1	1	1	0	0	1	1	1	2	2	2	1	1	1
laypeople	n38	0	0	0	0	1	0	1	1	1	0	0	0	1	1	0	1	1	0	1	0	0	0	0	1	0	1	0	1	1	1	0	1	0	1	0	0	0	1	0	0	1	2	1	1	1	1	1	1
laypeople	n39	1	0	1	0	1	0	0	0	0	0	0	0	1	0	0	0	0	0	0	1	0	1	0	0	1	1	0	1	0	1	0	0	0	0	1	0	0	0	1	1	1	1	1	2	2	2	1	1
laypeople	n40	0	1	1	1	1	0	0	1	0	0	1	0	0	1	0	0	1	1	1	0	0	0	1	0	0	1	1	1	1	0	0	1	0	1	0	1	1	1	0	1	1	1	2	2	1	1	2	1
laypeople	n41	0	0	0	0	0	1	1	1	0	1	1	1	1	0	0	0	1	1	1	1	1	0	0	1	1	0	1	1	1	0	0	1	1	0	0	1	0	0	0	0	2	1	2	2	1	1	2	2
laypeople	n42	0	0	1	0	0	1	0	0	1	1	1	0	0	1	0	0	1	1	1	1	0	1	0	1	1	1	0	0	1	1	0	1	0	1	1	0	1	0	1	1	1	2	2	1	2	2	2	2
laypeople	n43	1	1	1	1	1	1	1	1	1	1	1	1	1	1	1	1	1	1	1	1	1	1	1	1	1	1	1	1	1	1	1	1	1	1	1	1	1	1	1	1	1	2	1	1	2	1	2	2
laypeople	n44	1	1	1	1	1	1	1	1	1	1	1	1	1	1	0	1	1	1	1	0	1	1	1	1	1	1	1	1	1	1	1	1	0	1	0	1	1	1	1	0	2	1	2	2	1	2	1	1
laypeople	n45	1	0	1	1	1	0	1	0	0	0	0	1	1	0	0	1	1	1	1	0	0	1	1	0	0	1	0	0	0	1	0	1	1	0	1	0	0	1	1	0	1	1	1	1	2	2	2	1
laypeople	n46	1	1	1	1	1	0	1	1	1	1	0	1	1	1	0	1	1	1	1	1	1	1	1	1	1	1	0	1	1	1	1	1	0	1	0	0	1	1	0	0	2	1	2	2	1	1	1	1
laypeople	n47	1	0	0	1	0	1	1	1	1	1	1	1	1	0	1	1	0	1	1	0	0	0	1	0	1	0	0	0	0	1	0	0	1	0	1	1	0	1	1	1	1	1	2	1	1	1	2	2
laypeople	n48	0	1	1	0	0	0	1	0	1	0	1	1	1	1	0	0	0	1	1	1	1	0	0	1	1	0	1	1	1	0	0	0	1	1	1	0	1	0	1	0	1	1	2	1	2	1	1	2
[truncated: 228 more columns]

## Sheet: Coding of trials
Coding of trials
	Experiment 1 (aesthetic preference; picture pairs)					Experiment 2 (performance evaluation; videos)
	trial	type	dyn_stat	element		trial	direction	orientation	dyn_stat	element
	E1_MotDir_1	gymnastic	dynamic	tuck jump		E2_xx_1	right-to-left	original	stationary	knee arabesque
	E1_MotDir_2	gymnastic	dynamic	scissors leap fwd.		E2_xx_2	right-to-left	original	stationary	scale fwd.
	E1_MotDir_3	gymnastic	dynamic	cat leap		E2_xx_3	right-to-left	original	stationary	v-sit (free; i.e., without support of the hands)
	E1_MotDir_4	gymnastic	dynamic	wolf jump		E2_xx_4	left-to-right	original	stationary	front lying support (arms stretched)
	E1_MotDir_5	gymnastic	dynamic	roll fwd.		E2_xx_5	left-to-right	original	stationary	pose (knee stand)
	E1_MotDir_6	gymnastic	dynamic	split leap fwd.		E2_xx_6	left-to-right	original	stationary	straddle support
	E1_MotDir_7	gymnastic	dynamic	stretched jump		E2_xx_7	right-to-left	original	dynamic	tuck jump
	E1_MotDir_8	gymnastic	dynamic	stretched jump with leg change		E2_xx_8	right-to-left	original	dynamic	cat leap
	E1_MotDir_9	gymnastic	dynamic	step-close steps fwd.		E2_xx_9	right-to-left	original	dynamic	wolf jump
	E1_MotDir_10	gymnastic	dynamic	turn on one foot (360°)		E2_xx_10	left-to-right	original	dynamic	roll fwd.
	E1_MotDir_11	gymnastic	stationary	knee arabesque		E2_xx_11	right-to-left	original	dynamic	split leap fwd.
	E1_MotDir_12	gymnastic	stationary	pose (standing; one leg in front in tiptoe posture; both arms stretched and pointing up)		E2_xx_12	left-to-right	original	dynamic	stretched jump with single leg change
	E1_MotDir_13	gymnastic	stationary	scale fwd.		E2_xx_13	left-to-right	original	dynamic	stretched jump with double leg change
	E1_MotDir_14	gymnastic	stationary	v-sit (with support of hands behind the back)		E2_xx_14	left-to-right	original	dynamic	step-close steps fwd.
	E1_MotDir_15	gymnastic	stationary	v-sit (free; i.e., without support of the hands)		E2_xx_15	right-to-left	original	dynamic	turn on one foot (360°)
	E1_MotDir_16	gymnastic	stationary	front lying support (arms stretched)		E2_xx_16	left-to-right	original	dynamic	scissors leap fwd.
	E1_MotDir_17	gymnastic	stationary	pose (sitting; outer leg stretched towards the ground, other leg bent and foot contacts knee of other leg; arms stretched left/right)		E2_xx_17	left-to-right	mirrored	stationary	knee arabesque
	E1_MotDir_18	gymnastic	stationary	pose (knee stand)		E2_xx_18	left-to-right	mirrored	stationary	scale fwd.
	E1_MotDir_19	gymnastic	stationary	straddle support		E2_xx_19	left-to-right	mirrored	stationary	v-sit (free; i.e., without support of the hands)
	E1_MotDir_20	gymnastic	stationary	handstand		E2_xx_20	right-to-left	mirrored	stationary	front lying support (arms stretched)
	E1_MotDir_21	non-gymnastic	dynamic	playing badminton		E2_xx_21	right-to-left	mirrored	stationary	pose (knee stand)
	E1_MotDir_22	non-gymnastic	dynamic	riding a scooter		E2_xx_22	right-to-left	mirrored	stationary	straddle support
	E1_MotDir_23	non-gymnastic	dynamic	kicking		E2_xx_23	left-to-right	mirrored	dynamic	tuck jump
	E1_MotDir_24	non-gymnastic	dynamic	inline skating		E2_xx_24	left-to-right	mirrored	dynamic	cat leap
	E1_MotDir_25	non-gymnastic	dynamic	jogging		E2_xx_25	left-to-right	mirrored	dynamic	wolf jump
	E1_MotDir_26	non-gymnastic	dynamic	bowling		E2_xx_26	right-to-left	mirrored	dynamic	roll fwd.
	E1_MotDir_27	non-gymnastic	dynamic	pulling a bag		E2_xx_27	left-to-right	mirrored	dynamic	split leap fwd.
	E1_MotDir_28	non-gymnastic	dynamic	brushing		E2_xx_28	right-to-left	mirrored	dynamic	stretched jump with single leg change
	E1_MotDir_29	non-gymnastic	dynamic	rope skipping		E2_xx_29	right-to-left	mirrored	dynamic	stretched jump with double leg change
	E1_MotDir_30	non-gymnastic	dynamic	skateboarding		E2_xx_30	right-to-left	mirrored	dynamic	step-close steps fwd.
	E1_MotDir_31	non-gymnastic	stationary	reading a book		E2_xx_31	left-to-right	mirrored	dynamic	turn on one foot (360°)
	E1_MotDir_32	non-gymnastic	stationary	looking through field glasses		E2_xx_32	right-to-left	mirrored	dynamic	scissors leap fwd.
	E1_MotDir_33	non-gymnastic	stationary	drinking from a water bottle
	E1_MotDir_34	non-gymnastic	stationary	browsing through a photo album
	E1_MotDir_35	non-gymnastic	stationary	working on a notebook
	E1_MotDir_36	non-gymnastic	stationary	doing push-up
	E1_MotDir_37	non-gymnastic	stationary	relaxing in a deck chair
	E1_MotDir_38	non-gymnastic	stationary	raising a trophy
	E1_MotDir_39	non-gymnastic	stationary	putting on eye make-up
	E1_MotDir_40	non-gymnastic	stationary	phoning
